# Supplementary material for: Multimodality neuroimaging brain-age in UK biobank: relationship to biomedical, lifestyle, and cognitive factors
Source: Neurobiol Aging. 2020 Aug;92:34–42. doi: 10.1016/j.neurobiolaging.2020.03.014 (PMC7280786; doi:10.1016/j.neurobiolaging.2020.03.014)
Supplement: Data Profile [file mmc1.xml]

<?xml version="1.0" encoding="utf-8" standalone="no"?>
<data>
  <datasets>
    <author>james.cole@ucl.ac.uk;james.cole@ucl.ac.uk</author>
    <type>0</type>
    <dataset>
      <value>3</value>
      <reason>The authors do not have permission to share data</reason>
      <comments />
    </dataset>
  </datasets>
</data>
